# Supplementary material for: Novel Peptide Analogues of Valorphin-Conjugated 1,8-Naphthalimide as Photodynamic Antimicrobial Agent in Solution and on Cotton Fabric
Source: Molecules. 2024 Nov 17;29(22):5421. doi: 10.3390/molecules29225421 (PMC11597154; doi:10.3390/molecules29225421)
Supplement: Supplementary file 1 [file molecules-29-05421-s001.zip]

Archive with 1 entries (1 files):
- molecules-3295959-supplementary.pdf
